# Supplementary material for: Differential Deployment of REST and CoREST Promotes Glial Subtype Specification and Oligodendrocyte Lineage Maturation
Source: PLoS One. 2009 Nov 3;4(11):e7665. doi: 10.1371/journal.pone.0007665 (PMC2766030; doi:10.1371/journal.pone.0007665)
Supplement: Table S2 — Comparative analysis of pathways enriched in composite profiles of REST, CoREST, and REST-CoREST target genes. The values in each row represent the degree of pathway enrichment (−LogP) for each set of target genes. Only pathways exhibiting high degrees of statistical significance (−LogP>2) are included. Target genes were analyzed using Ingenuity Pathways Analysis (Ingenuity® Systems, www.ingenuity.com). (0.03 MB XLS) [file pone.0007665.s002.xls]

## Sheet: Sheet1
Analysis	Ingenuity Canonical Pathways	-Log(P-value)	Genes
REST-COREST	Wnt/Œ≤-catenin Signaling	2.76	WNT9A,SOX8,WNT5A,CSNK1G1,CCND1,UBD,GNAO1,WNT10B,CSNK1A1,CSNK1D,SOX4,SOX12,SOX2,WNT3,SOX11,CSNK1E,RARG
REST-COREST	Role of BRCA1 in DNA Damage Response	2.62	SMARCA2,MSH2,SMARCD2,FANCD2,FANCC,RBL1,BRCA1,POU2F1
REST-COREST	Glutamate Receptor Signaling	2.04	GRM5,GNB3,GRIK5,SLC17A1,CALM2,HOMER1,SLC17A6,SLC1A7
REST	NRF2-mediated Oxidative Stress Response	3.36	CREBBP,GSTM5,ACTG1,MAPK7,MAP3K5 (includes EG:4217),HERPUD1,DNAJC16,MAPK12,DNAJC3,MAF,GSTA2,AKT1,USP14,PIK3CB,PRKCA,ERP29,CDC34 (includes EG:997),FOS,MRAS,CAT,MAP2K3,DNAJC6
REST	Ephrin Receptor Signaling	3.36	ROCK2,MAPK7,ROCK1,GNA11,MAP3K14,GNG4,RAC1,MAPK12,SRC,ACTR3,GNAZ,AKT1,EFNA5,ITGA5,GRIN1,SDCBP,MRAS,EPHA4,RAC3,SHC1,MAP4K4,ITSN1
REST	TGF-Œ≤ Signaling	3.18	CREBBP,MAPK7,MAPK12,BMPR2,ACVR2B,SMAD7,AMH,SMURF1,FOS,RUNX3,MAP4K1,MRAS,RUNX2
REST	LPS-stimulated MAPK Signaling	3.08	PIK3CB,PRKCA,MAPK7,FOS,MAP3K5 (includes EG:4217),RAC1,MAP3K14,MRAS,MAPK12,BCL3,MAP2K3,MAPK11
REST	Integrin Signaling	2.81	ACTG1,MAPK7,ARF6,ROCK1,RAC1,MAPK12,TSPAN3,ITGB5,SRC,ACTR3,ARHGEF7,AKT1,PIK3CB,RALA,ILK,ITGA5,RAP2A,ITGAX,MRAS,RAC3,SHC1,ILKAP
REST	14-3-3-mediated Signaling	2.77	TUBA3C,YWHAQ (includes EG:10971),MAPK7,YWHAG,MAP3K5 (includes EG:4217),MAPK12,PLCL2,SRC,AKT1,TUBG1,PIK3CB,PRKCA,FOS,MRAS,VIM
REST	Estrogen Receptor Signaling	2.77	CREBBP,MAPK7,GTF2F1,MAPK12,TAF7L (includes EG:54457),GTF2H4,CCNH,SRC,ERCC2,POLR2B,GTF2A1,NR3C1,MRAS,SHC1,POLR2J
REST	VEGF Signaling	2.74	ACTG1,EIF1AY,ROCK2,ROCK1,MAPK7,EIF2S2,MAPK12,FLT1,AKT1,PIK3CB,PRKCA,MRAS,SHC1
REST	RAR Activation	2.72	CREBBP,RARB,MAP3K5 (includes EG:4217),RAC1,MAPK12,CCNH,GTF2H4,ADCY5,SRC,MAPK11,ADH7,AKT1,ERCC2,SMAD7,PIK3CB,PRKCA,RBP4,FOS,RXRG,IGFBP3
REST	Erythropoietin Signaling	2.71	PIK3CB,PRKCA,MAPK7,FOS,MRAS,MAPK12,BCL3,SHC1,SRC,AKT1,EPO
REST	Neurotrophin/TRK Signaling	2.61	PIK3CB,NTRK3,MAPK7,FOS,MAP3K5 (includes EG:4217),NTF3,MRAS,MAPK12,MAP2K3,SHC1,AKT1
REST	IL-15 Signaling	2.6	PIK3CB,IL2RG,MAPK7,MRAS,MAPK12,SHC1,RAC3,MAPK11,IL17A (includes EG:3605),AKT1
REST	Nucleotide Excision Repair Pathway	2.46	POLR2B,ERCC8,GTF2H4,CCNH,XPA,POLR2J,ERCC2
REST	IL-2 Signaling	2.39	PIK3CB,IL2RG,MAPK7,FOS,MRAS,MAPK12,SHC1,SOCS1,AKT1
REST	Acute Phase Response Signaling	2.36	MAPK7,F2,MAP3K5 (includes EG:4217),IL1RAP,MAP3K14,MAPK12,BCL3,MAPK11,SOCS1,AKT1,PIK3CB,RBP4,FOS,NR3C1,MRAS,MAP2K3,SHC1,FGA,TNFRSF1B
REST	FcŒ≥ Receptor-mediated Phagocytosis in Macrophages and Monocytes	2.33	ACTG1,MYO5A,ARF6,MAPK7,RAC1,MAPK12,SRC,ACTR3,AKT1,PRKCA,GPLD1,RAC3,EZR
REST	Axonal Guidance Signaling	2.26	ROCK1,RAC1,GNA11,MAPK12,ARHGEF7,PTCH1,EFNA5,NFATC1,PRKCA,ROBO1,NTRK3,SDCBP,MRAS,SHC1,FES,STK36,PFN1,ITSN1,ROCK2,MAPK7,GNG4,ADAM17,ACTR3,GNAZ,SMO,AKT1,ADAM23,PIK3CB,ITGA5,PLXNA3,NTF3,EPHA4,UNC5B,RAC3
REST	SAPK/JNK Signaling	2.24	MAPK8IP3,NFATC1,PIK3CB,DAXX,MAP3K5 (includes EG:4217),RAC1,MAP4K1,MRAS,MAPK12,SHC1,RAC3,MAP4K4
REST	IL-6 Signaling	2.24	MAPK7,FOS,MAP3K14,MRAS,MAPK12,BCL3,MAP2K3,SHC1,MAPK11,MAP4K4,SOCS1,TNFRSF1B
REST	TREM1 Signaling	2.23	ITGA5,CD86,CCL7,MAPK7,ITGAX,TLR3,MAPK12,CASP1,AKT1
REST	PTEN Signaling	2.17	PIK3CB,ILK,PDGFRB,ITGA5,MAPK7,RAC1,MRAS,MAPK12,SHC1,RAC3,BMPR2,AKT1
CoREST	Leukocyte Extravasation Signaling	5.33	ACTN1,PRKCH,VCAM1,MMP13,MMP11,ITGAL,PIK3C3,ARHGAP5,RDX,VAV2,PIK3R3,MMP27,CD44,GNAI3,CLDN9,MAP2K4,NOX1,CLDN18,PIK3C2A,PTK2,JAM2,RAP1B,ITGB2,MAP3K4,CLDN4,ACTA1,ITGB1,THY1,MMP7,PRKCI,CLDN7,MMP28
CoREST	Wnt/Œ≤-catenin Signaling	4.1	CDKN2A,WIF1,WNT2B,FZD8,AKT3,TLE1,DKK1,FZD10,SFRP5,LRP5,CD44,LRP1,CSNK2B,PPP2R2C,APC2,TCF4,FZD3,FRZB,FZD5,LRP6,UBC,LEF1,PPP2R5A,MMP7,NLK,AXIN1
CoREST	Actin Cytoskeleton Signaling	3.48	CSK,ACTN1,GIT1,FGF21,SOS1,MATK,NCKAP1,GNG12,PIK3C3,MYH8,RDX,PDGFB,VAV2,MYH4,LIMK1,PIK3R3,FGF12,CYFIP1,MAPK1,FGF10,PIK3C2A,SSH2,FGF11,DOCK1,PTK2,APC2,ABI2,ACTA1,ITGB1,PPP1CC
CoREST	Factors Promoting Cardiogenesis in Vertebrates	3.15	PRKCH,FZD8,SMAD2,DKK1,FZD3,FZD10,FZD5,BMPR1A,LRP6,LEF1,LRP5,SMAD5,PRKCI,LRP1,AXIN1
CoREST	NF-Œ∫B Activation by Viruses	3.12	PRKCH,EIF2AK2,CCR5,MAPK1,IKBKG,AKT3,PIK3C2A,ITGAL,PIK3C3,ITGB2,ITGA6,ITGB1,PIK3R3,PRKCI
CoREST	Axonal Guidance Signaling	3.12	GIT1,PRKCH,FZD8,WNT2B,SOS1,AKT3,GNG12,EFNA1,UNC5D,PIK3C3,FZD10,EFNB3,GNG13,SEMA3B,GLI1,PRKACB,SEMA4A,PDGFB,PIK3R3,LIMK1,EPHB1,GNAI3,SEMA4F,GNG11,PLCB1,MAPK1,SEMA3A,PRKAR2B,PIK3C2A,DOCK1,PTK2,ADAM19,FZD3,RAP1B,GNG10,PLXNA2,EPHB4,GNG5,FZD5,UNC5C,ITGB1,SLIT3,PRKCI,PPP3CC
CoREST	IL-8 Signaling	2.91	MAP2K4,PRKCH,GNG11,VCAM1,NOX1,MAPK1,IKBKG,PIK3C2A,AKT3,IRAK4,ANGPT1,PTK2,GNG12,PIK3C3,ITGB2,GNG13,GNG10,GNG5,BCL2,LIMK1,ANGPT2,PIK3R3,PRKCI,GNAI3
CoREST	Role of Cytokines in Mediating Communication between Immune Cells	2.77	IL22,IFNA7,IFNA14,IL1F9,IL1F6,IL27,IL20,IL17F,IL21,IL18,IFNA2
CoREST	IGF-1 Signaling	2.67	PRKCH,MAPK1,CSNK2B,SOS1,PIK3C2A,AKT3,PRKAR2B,IGFBP5,PTK2,PIK3C3,IGFBP1,PRKACB,IGFBP7,PIK3R3,PRKCI
CoREST	Reelin Signaling in Neurons	2.64	MAP2K4,YES1,PIK3C2A,ITGAL,LRP8,PIK3C3,ITGB2,ITGA6,PAFAH1B1,MAP3K11,FGR,ITGB1,PIK3R3
CoREST	Ephrin Receptor Signaling	2.48	GNG11,ATF4,MAPK1,JAK2,SOS1,AKT3,PTPN13,ANGPT1,PTK2,GNG12,EFNA1,RAP1B,EFNB3,GNG13,GNG10,EPHB4,GNG5,PDGFB,ITGB1,LIMK1,EPHB1,GNAI3,AXIN1
CoREST	Huntington's Disease Signaling	2.4	UBE2S,PRKCH,VTI1A,SOS1,AKT3,GNG12,CASP4,PIK3C3,GNG13,PIK3R3,HSPA5,MAP2K4,GOSR2,ZDHHC17,GNG11,PLCB1,NEUROD1,ATF4,PIK3C2A,PACSIN1,DYNC1I2,GNG10,GNG5,UBC,CAPN1,NSF,PRKCI
CoREST	G-Protein Coupled Receptor Signaling	2.3	ADRBK1,IKBKG,SOS1,ADORA2B,AKT3,ADRB3,CHRM2,RGS2,PIK3C3,ADRA1A,HTR2A,PRKACB,PIK3R3,RGS18,PDE1A,PLCB1,ATF4,MAPK1,PIK3C2A,PRKAR2B,GPR65,CAMK2A,RGS7,BDKRB1,PDE10A,GRM3
CoREST	Integrin Signaling	2.27	MAP2K4,ACTN1,GIT1,PARVB,MAPK1,SOS1,PIK3C2A,AKT3,DOCK1,PTK2,ITGAL,PIK3C3,RAP1B,ITGB2,ITGA6,RAP2B,ARHGAP5,MAP3K11,ACTA1,ITGB1,CAPN1,PPP1CC,PIK3R3,LIMS1
CoREST	Œ±-Adrenergic Signaling	2.27	PRKCH,GNG11,MAPK1,GYS1,PRKAR2B,SLC8A1,GNG12,GNG13,GNG10,ADRA1A,GNG5,PRKACB,PHKB,PRKCI,GNAI3
CoREST	Calcium Signaling	2.23	HTR3A,TRPC1,ATF4,MAPK1,CHRNA5,CHRNB4,PRKAR2B,TNNT1,SLC8A1,CAMK2A,CHRNA2,RAP1B,TRPC3,RAP2B,CHRNA6,MEF2D,MYH8,TRPC4,PRKACB,ACTA1,MYH4,TNNT3,PPP3CC
CoREST	Tight Junction Signaling	2.11	CPSF4,PRKCH,TJP1,CASK,CLDN18,PRKAR2B,AKT3,PPP2R2C,JAM2,PVRL3,MYH8,CLDN4,PRKACB,ACTA1,MYH4,PPP2R5A,PRKCI,CLDN7,CLDN9,PVRL1
CoREST	fMLP Signaling in Neutrophils	2.07	PRKCH,GNG11,PLCB1,NOX1,MAPK1,PIK3C2A,GNG12,PIK3C3,GNG13,GNG10,GNG5,FPR2,PIK3R3,PRKCI,GNAI3,PPP3CC
CoREST	PDGF Signaling	2.05	MAP2K4,PIK3C3,EIF2AK2,MAPK1,CSNK2B,PDGFB,SOS1,JAK2,TYK2,PIK3C2A,SPHK1,PIK3R3
CoREST	B Cell Receptor Signaling	2.01	MAP2K4,CSK,ATF4,MAPK1,SOS1,PTPRC,IKBKG,PIK3C2A,AKT3,CAMK2A,PIK3C3,MAP3K4,MAP3K13,MAP3K11,VAV2,PIK3R3,SYK,PPP3CC,BLNK
